# Supplementary material for: Borocarbonitride Layers on Titanium Dioxide Nanoribbons for Efficient Photoelectrocatalytic Water Splitting
Source: Materials (Basel). 2021 Sep 23;14(19):5490. doi: 10.3390/ma14195490 (PMC8509612; doi:10.3390/ma14195490)
Supplement: Supplementary file 1 [file materials-14-05490-s001.zip]

Archive with 1 entries (1 files):
- materials-1380768-supplementary.pdf
